# Supplementary material for: Identification and Characterization of a Novel Di-(2-ethylhexyl) Phthalate Hydrolase from a Marine Bacterial Strain Mycolicibacterium phocaicum RL-HY01
Source: Int J Mol Sci. 2025 Aug 22;26(17):8141. doi: 10.3390/ijms26178141 (PMC12428281; doi:10.3390/ijms26178141)
Supplement: Supplementary file 1 [file ijms-26-08141-s001.zip]

Archive with 1 entries (1 files):
- ijms-3793518-supplementary.pdf
